# Supplementary material for: Plasma anti-myosin autoantibodies in the diagnosis of necrotizing enterocolitis
Source: Eur J Pediatr. 2023 Sep 16;182(11):5203–10. doi: 10.1007/s00431-023-05188-6 (PMC10640473; doi:10.1007/s00431-023-05188-6)
Supplement: Supplementary file 2 — Supplementary file2 (XLSX 9 KB) [file 431_2023_5188_MOESM2_ESM.xlsx]

## Sheet: Sheet1
Supplementary Table 1 Tests of Between-Subjests Effects
Source	Dependent Variable	Sig.
Corrected Model	anti-myosin IgG	0.004
	anti-myosin IgM	< 0.001
Gestational Age	anti-myosin IgG	0.537
	anti-myosin IgM	0.256
Group (NEC/non-NEC)	anti-myosin IgG	0.004
	anti-myosin IgM	0.001
